# Supplementary material for: Geographic Variation in Qualified Health Plan Coverage and Prior Authorization Requirements for HIV Preexposure Prophylaxis
Source: JAMA Netw Open. 2023 Nov 10;6(11):e2342781. doi: 10.1001/jamanetworkopen.2023.42781 (PMC10638648; doi:10.1001/jamanetworkopen.2023.42781)
Supplement: Supplement 1. — eTable 1. National QHP Coverage and Prior Authorization of F/TDF and F/TAF, 2018-2020 eTable 2. Regional QHP Coverage and Prior Authorization of F/TDF and F/TAF, 2018-2020 eTable 3. QHP Overall Coverage of F/TDF and F/TAF by State, 2018-2020 eTable 4. Overall Prior Authorization of QHPs Covering Both F/TDF and F/TAF by State, 2018-2020 eTable 5. QHP Coverage of F/TDF, F/TAF, Both, or Neither, by State, 2018-2020 eTable 6. QHP Prior Authorization of F/TDF, F/TAF, Both, or Neither, by State, 2018-2020 eTable 7. QHP Coverage and Prior Authorization of F/TDF and F/TAF by EHE Priority Jurisdiction Status, 2018-2020 eTable 8. Drug Tiering of QHPs Covering F/TDF and F/TAF for Nation, Regions, and EHE Jurisdiction Status, 2018-2020 eTable 9. Drug Tiering of QHPs Covering F/TDF and F/TAF by State, 2018-2020 [file jamanetwopen-e2342781-s001.xlsx]

## Sheet: Table of Contents
McManus KA, Fuller B, Killelea A, Strumpf A, Powers SD, Rogawski McQuade ET. Geographic variation in qualified health plan coverage and prior authorization requirements for HIV preexposure prophylaxis. JAMA Netw Open. 2023;6(11):e2342781. doi:10.1001/jamanetworkopen.2023.42781
This supplemental material has been provided by the authors to give readers additional information about their work.
eTable 1. National QHP Coverage and Prior Authorization of F/TDF and F/TAF, 2018-2020
eTable 2. Regional QHP Coverage and Prior Authorization of F/TDF and F/TAF, 2018-2020
eTable 3. QHP Overall Coverage of F/TDF and F/TAF by State, 2018-2020
eTable 4. Overall Prior Authorization of QHPs covering both F/TDF and F/TAF by State, 2018-2020
eTable 5. QHP Coverage of F/TDF, F/TAF, Both, or Neither, by State, 2018-2020
eTable 6. QHPs Prior Authorization of F/TDF, F/TAF, Both, or Neither, by State, 2018-2020
eTable 7. QHP Coverage and Prior Authorization of F/TDF and F/TAF by EHE Priority Jurisdiction Status, 2018-2020
eTable 8. Drug Tiering of QHPs covering F/TDF and F/TAF for Nation, Regions, and EHE Jurisdiction Status, 2018-2020
eTable 9. Drug Tiering of QHPs covering F/TDF and F/TAF by State, 2018-2020

## Sheet: eTable 1
eTable 1. National QHP Coverage and Prior Authorization of F/TDF and F/TAF, 2018-2020
	2018 n = 19533		2019 n = 17007		2020 n = 21547
	n	%	n	%	n	%
Coverage
F/TDF	19165	0.98116	16970	0.997824	20425	0.947928
F/TAF	17931	0.917985	15757	0.926501	18836	0.874182
Both	17814	0.911995	15757	0.926501	18692	0.867499
Only F/TDF	1351	0.069165	1213	0.0713236	1733	0.0804288
Only F/TAF	117	0.00598986	0	0	144	0.00668306
Neither	251	0.01285	37	0.00217557	978	0.0453891
Prior Authorization*
F/TDF	4154	0.216749	3232	0.190454	7670	0.37552
F/TAF	2600	0.145	1711	0.108587	1657	0.0879698
Both	2573	0.144437	1711	0.108587	1647	0.0881126
Only F/TDF	1581	0.0887504	1521	0.0965285	6023	0.322223
Only F/TAF	117	0.00598986	0	0.00151566	10	0.000534988
Neither	13633	0.765297	12525	0.794885	11012	0.589129
*Prior authorization assessed for plans that cover both F/TDF & F/TAF
QHP: Qualified Health Plan
F/TDF: tenofovir disoproxil fumarate/emtricitabine; F/TAF: tenofovir alafenamide/emtricitabine

## Sheet: eTable 2
eTable 2. Regional QHP Coverage and Prior Authorization of F/TDF and F/TAF, 2018-2020
	Northeast						Midwest						South						West
	2018 n = 3183		2019 n = 3106		2020 n = 3486		2018 n = 4650		2019 n = 4210		2020 n = 5535		2018 n = 8470		2019 n = 6341		2020 n = 8505		2018 n = 3230		2019 n = 3350		2020 n = 4021
	n	%	n	%	n	%	n	%	n	%	n	%	n	%	n	%	n	%	n	%	n	%	n	%
Coverage
F/TDF	3167	0.994973	3069	0.988088	3340	0.958118	4593	0.987742	4210	1	5364	0.969106	8361	0.987131	6341	1	8003	0.940976	3044	0.942415	3350	1	3718	0.924646
F/TAF	2574	0.808671	2851	0.917901	2872	0.823867	4332	0.931613	3824	0.908314	5147	0.929901	8023	0.947226	5991	0.944804	7401	0.870194	3002	0.929412	3091	0.922687	3416	0.84954
Both	2574	0.808671	2851	0.917901	2872	0.823867	4332	0.931613	3824	0.908314	5147	0.929901	8023	0.947226	5991	0.944804	7401	0.870194	2885	0.893189	3091	0.922687	3272	0.813728
Only F/TDF	593	0.186302	218	0.0701867	468	0.134251	261	0.056129	386	0.0916865	217	0.0392051	338	0.0399055	350	0.0551963	602	0.0707819	159	0.049226	259	0.0773134	446	0.110918
Only F/TAF	0	0	0	0	0	0	0	0	0	0	0	0	0	0	0	0	0	0	117	0.0362229	0	0	144	0.035812
Neither	16	0.0050267	37	0.0119124	146	0.0418818	57	0.0122581	0	0	171	0.0308943	109	0.0128689	0	0	502	0.0590241	69	0.0213622	0	0	159	0.0395424
Prior Authorization*
F/TDF	20	0.00631512	72	0.0234604	232	0.0694611	771	0.167864	562	0.133492	2115	0.394295	3113	0.372324	2384	0.375966	5004	0.625266	250	0.0821288	214	0.0638806	319	0.0857988
F/TAF	0	0	64	0.0224483	0	0	263	0.060711	81	0.021182	84	0.0163202	2307	0.287548	1534	0.256051	1538	0.20781	30	0.00999334	32	0.0103526	35	0.0102459
Both	0	0	64	0.0224483	0	0	236	0.0544783	81	0.021182	79	0.0153487	2307	0.287548	1534	0.256051	1538	0.20781	30	0.0103986	32	0.0103526	30	0.0091687
Only F/TDF	20	0.00777001	8	0.00280603	232	0.0807799	535	0.1235	481	0.125785	2036	0.39557	806	0.100461	850	0.141879	3466	0.468315	220	0.0762565	182	0.0588806	289	0.0883252
Only F/TAF	0	0	0	0	0	0	27	0.00623269	0	0	5	0.00097144	0	0	0	0	0	0	0	0	0	0	5	0.00152812
Neither	2554	0.99223	2779	0.974746	2640	0.91922	3534	0.815789	3262	0.853033	3027	0.58811	4910	0.611991	3607	0.60207	2397	0.323875	2635	0.913345	2877	0.930767	2948	0.900978
*Prior authorization assessed for plans that cover both F/TDF & F/TAF
QHP: Qualified Health Plan
F/TDF: tenofovir disoproxil fumarate/emtricitabine; F/TAF: tenofovir alafenamide/emtricitabine

## Sheet: eTable 3
eTable 3. QHP Overall Coverage of F/TDF and F/TAF by State, 2018 -2020
	F/TDF									F/TAF
	2018			2019			2020			2018			2019			2020
Geographical Region	total	covered	%	total	covered	%	total	covered	%	total	covered	%	total	covered	%	total	covered	%
National	19533	19165	0.98116	17007	16970	0.997824	21547	20425	0.947928	19533	17931	0.917985	17007	15757	0.926501	21547	18836	0.874182
State
AK	15	15	1	15	15	1	26	26	1	15	15	1	15	15	1	26	26	1
AL	138	138	1	97	97	1	138	99	0.717391	138	130	0.942029	97	91	0.938144	138	91	0.65942
AR	299	214	0.715719	167	167	1	217	189	0.870968	299	214	0.715719	167	167	1	217	189	0.870968
AZ	65	64	0.984615	107	107	1	205	205	1	65	64	0.984615	107	91	0.850467	205	181	0.882927
CA	995	994	0.998995	1024	1024	1	1087	1087	1	995	994	0.998995	1024	1006	0.982422	1087	1013	0.931923
CO	711	711	1	768	768	1	817	803	0.982864	711	608	0.855134	768	607	0.790365	817	539	0.659731
CT	256	256	1	248	224	0.903226	272	272	1	256	256	1	248	176	0.709677	272	136	0.5
DC	26	26	1	25	25	1	25	25	1	26	26	1	25	25	1	25	25	1
DE	7	7	1	8	8	1	11	11	1	7	7	1	8	8	1	11	11	1
FL	3931	3931	1	2336	2336	1	3274	2998	0.915699	3931	3931	1	2336	2336	1	3274	2881	0.879963
GA	322	322	1	545	545	1	571	516	0.903678	322	140	0.434783	545	389	0.713761	571	342	0.598949
HI	44	44	1	45	45	1	46	45	0.978261	44	44	1	45	45	1	46	45	0.978261
IA	84	84	1	141	141	1	160	160	1	84	84	1	141	141	1	160	160	1
ID	380	315	0.828947	319	319	1	326	266	0.815951	380	315	0.828947	319	319	1	326	266	0.815951
IL	323	323	1	278	278	1	331	331	1	323	323	1	278	278	1	331	331	1
IN	440	440	1	375	375	1	528	528	1	440	440	1	375	375	1	528	528	1
KS	95	95	1	90	90	1	191	170	0.890052	95	95	1	90	90	1	191	170	0.890052
KY	142	142	1	133	133	1	133	133	1	142	84	0.591549	133	72	0.541353	133	72	0.541353
LA	206	206	1	203	203	1	199	154	0.773869	206	193	0.936893	203	203	1	199	154	0.773869
MA	591	591	1	328	328	1	457	443	0.969365	591	591	1	328	328	1	457	443	0.969365
MD	152	152	1	108	108	1	128	128	1	152	152	1	108	108	1	128	128	1
ME	94	94	1	227	227	1	284	284	1	94	94	1	227	177	0.779736	284	142	0.5
MI	833	833	1	867	867	1	938	938	1	833	686	0.823529	867	698	0.805075	938	851	0.907249
MN	366	366	1	389	389	1	501	501	1	366	366	1	389	389	1	501	501	1
MO	193	193	1	161	161	1	239	209	0.874477	193	193	1	161	89	0.552795	239	124	0.518828
MS	198	174	0.878788	30	30	1	102	54	0.529412	198	174	0.878788	30	30	1	102	54	0.529412
MT	86	86	1	102	102	1	128	116	0.90625	86	86	1	102	102	1	128	116	0.90625
NC	164	164	1	192	192	1	251	251	1	164	164	1	192	192	1	251	211	0.840637
ND	88	88	1	125	125	1	153	153	1	88	88	1	125	125	1	153	153	1
NE	42	42	1	51	51	1	115	115	1	42	42	1	51	51	1	115	70	0.608696
NH	35	35	1	27	27	1	36	27	0.75	35	24	0.685714	27	17	0.62963	36	7	0.194444
NJ	155	155	1	28	28	1	29	29	1	155	125	0.806452	28	28	1	29	29	1
NM	168	168	1	205	205	1	195	195	1	168	133	0.791667	205	150	0.731707	195	155	0.794872
NV	189	189	1	38	38	1	180	176	0.977778	189	189	1	38	38	1	180	132	0.733333
NY	1699	1699	1	1855	1855	1	1877	1817	0.968034	1699	1153	0.678634	1855	1755	0.946092	1877	1647	0.877464
OH	807	750	0.929368	888	888	1	1315	1305	0.992395	807	694	0.859975	888	781	0.879505	1315	1305	0.992395
OK	47	47	1	107	107	1	153	153	1	47	47	1	107	107	1	153	133	0.869281
OR	188	188	1	199	199	1	279	279	1	188	177	0.941489	199	190	0.954774	279	279	1
PA	285	269	0.94386	301	292	0.9701	431	372	0.863109	285	269	0.94386	301	292	0.9701	431	372	0.863109
RI	28	28	1	52	52	1	56	56	1	28	22	0.785714	52	46	0.884615	56	56	1
SC	1748	1748	1	1117	1117	1	1467	1467	1	1748	1748	1	1117	1117	1	1467	1440	0.981595
SD	102	102	1	82	82	1	98	82	0.836735	102	102	1	82	82	1	98	82	0.836735
TN	44	44	1	92	92	1	187	187	1	44	44	1	92	73	0.793478	187	154	0.823529
TX	576	576	1	698	698	1	1166	1166	1	576	576	1	698	698	1	1166	1166	1
UT	190	71	0.373684	225	225	1	314	135	0.429936	190	178	0.936842	225	225	1	314	279	0.888535
VA	254	254	1	307	307	1	285	274	0.961404	254	177	0.69685	307	199	0.648208	285	152	0.533333
VT	40	40	1	40	36	0.9	44	40	0.909091	40	40	1	40	32	0.8	44	40	0.909091
WA	178	178	1	273	273	1	388	355	0.914948	178	178	1	273	273	1	388	355	0.914948
WI	1277	1277	1	763	763	1	966	872	0.902692	1277	1219	0.954581	763	725	0.950197	966	872	0.902692
WV	216	216	1	176	176	1	198	198	1	216	216	1	176	176	1	198	198	1
WY	21	21	1	30	30	1	30	30	1	21	21	1	30	30	1	30	30	1
QHP: Qualified Health Plan
F/TDF: tenofovir disoproxil fumarate/emtricitabine; F/TAF: tenofovir alafenamide/emtricitabine

## Sheet: eTable 4
eTable 4. Overall Prior Authorization of QHPs covering both F/TDF and F/TAF by State, 2018-2020
	F/TDF						F/TAF
	2018		2019		2020		2018		2019		2020
Geographical Region	PA	%	PA	%	PA	%	PA	%	PA	%	PA	%
National	4154	0.216749	3232	0.190454	7670	0.37552	2600	0.145	1711	0.108587	1657	0.0879698
State
AK	0	0	0	0	0	0	0	0	0	0	0	0
AL	0	0	0	0	0	0	0	0	0	0	0	0
AR	56	0.261682	56	0.335329	140	0.740741	0	0	0	0	0	0
AZ	0	0	0	0	103	0.502439	0	0	0	0	0	0
CA	34	0.0342052	57	0.0556641	30	0.0275989	30	0.0301811	32	0.0318091	35	0.0345508
CO	0	0	0	0	0	0	0	0	0	0	0	0
CT	0	0	0	0	0	0	0	0	0	0	0	0
DC	0	0	0	0	13	0.52	0	0	0	0	0	0
DE	0	0	0	0	0	0	0	0	0	0	0	0
FL	2697	0.686085	1840	0.787671	2300	0.767178	2239	0.569575	1452	0.621575	1452	0.503992
GA	60	0.186335	168	0.308257	118	0.228682	0	0	0	0	0	0
HI	0	0	0	0	0	0	0	0	0	0	0	0
IA	0	0	0	0	104	0.65	0	0	0	0	0	0
ID	42	0.133333	0	0	0	0	0	0	0	0	0	0
IL	18	0.0557276	18	0.0647482	32	0.0966767	0	0	0	0	0	0
IN	182	0.413636	187	0.498667	527	0.998106	0	0	0	0	0	0
KS	0	0	5	0.0555556	135	0.794118	0	0	0	0	0	0
KY	0	0	0	0	72	0.541353	0	0	0	0	0	0
LA	0	0	0	0	0	0	0	0	0	0	0	0
MA	0	0	0	0	0	0	0	0	0	0	0	0
MD	0	0	0	0	48	0.375	0	0	0	0	0	0
ME	0	0	0	0	0	0	0	0	0	0	0	0
MI	151	0.181273	82	0.094579	76	0.0810235	0	0	0	0	0	0
MN	0	0	0	0	298	0.59481	0	0	0	0	0	0
MO	0	0	62	0.385093	99	0.473684	27	0.139896	0	0	5	0.0403226
MS	30	0.172414	30	1	54	1	0	0	0	0	0	0
MT	38	0.44186	0	0	0	0	0	0	0	0	0	0
NC	0	0	12	0.0625	32	0.12749	0	0	0	0	0	0
ND	0	0	0	0	41	0.267974	0	0	0	0	0	0
NE	0	0	0	0	70	0.608696	0	0	0	0	0	0
NH	2	0.0571429	3	0.111111	7	0.259259	0	0	0	0	0	0
NJ	18	0.116129	0	0	7	0.241379	0	0	0	0	0	0
NM	15	0.0892857	15	0.0731707	30	0.153846	0	0	0	0	0	0
NV	38	0.201058	20	0.526316	24	0.136364	0	0	0	0	0	0
NY	0	0	64	0.0345013	196	0.10787	0	0	64	0.0364672	0	0
OH	190	0.253333	119	0.134009	530	0.40613	16	0.0230548	2	0.00256082	0	0
OK	0	0	0	0	60	0.392157	0	0	0	0	0	0
OR	0	0	0	0	0	0	0	0	0	0	0	0
PA	0	0	5	0.0171233	16	0.0430108	0	0	0	0	0	0
RI	0	0	0	0	6	0.107143	0	0	0	0	0	0
SC	0	0	5	0.00447628	1280	0.872529	0	0	0	0	0	0
SD	0	0	0	0	0	0	0	0	0	0	0	0
TN	0	0	10	0.108696	66	0.352941	0	0	0	0	0	0
TX	270	0.46875	263	0.376791	681	0.584048	68	0.118056	82	0.117479	86	0.0737564
UT	35	0.492958	50	0.222222	40	0.296296	0	0	0	0	0	0
VA	0	0	0	0	30	0.109489	0	0	0	0	0	0
VT	0	0	0	0	0	0	0	0	0	0	0	0
WA	48	0.269663	72	0.263736	92	0.259155	0	0	0	0	0	0
WI	230	0.18011	89	0.116645	203	0.232798	220	0.180476	79	0.108966	79	0.0905963
WV	0	0	0	0	110	0.555556	0	0	0	0	0	0
WY	0	0	0	0	0	0	0	0	0	0	0	0
PA- Prior Authorization
QHP: Qualified Health Plan
F/TDF: tenofovir disoproxil fumarate/emtricitabine; F/TAF: tenofovir alafenamide/emtricitabine

## Sheet: eTable 5
eTable 5. QHP Coverage of F/TDF, F/TAF, Both, or Neither, by State, 2018-2020
	2018									2019									2020
Geographical Region	total	Both	%	Only F/TDF	%	Only F/TAF	%	Neither	%	total	Both	%	Only F/TDF	%	Only F/TAF	%	Neither	%	total	Both	%	Only F/TDF	%	Only F/TAF	%	Neither	%
National	19533	17814	0.911995	1351	0.069165	117	0.00598986	251	0.01285	17007	15757	0.926501	1213	0.0713236	0	0	37	0.00217557	21547	18692	0.867499	1733	0.0804288	144	0.00668306	978	0.0453891
State
AK	15	15	1	0	0	0	0	0	0	15	15	1	0	0	0	0	0	0	26	26	1	0	0	0	0	0	0
AL	138	130	0.942029	8	0.057971	0	0	0	0	97	91	0.938144	6	0.0618557	0	0	0	0	138	91	0.65942	8	0.057971	0	0	39	0.282609
AR	299	214	0.715719	0	0	0	0	85	0.284281	167	167	1	0	0	0	0	0	0	217	189	0.870968	0	0	0	0	28	0.129032
AZ	65	64	0.984615	0	0	0	0	1	0.0153846	107	91	0.850467	16	0.149533	0	0	0	0	205	181	0.882927	24	0.117073	0	0	0	0
CA	995	994	0.998995	0	0	0	0	1	0.00100503	1024	1006	0.982422	18	0.0175781	0	0	0	0	1087	1013	0.931923	74	0.0680773	0	0	0	0
CO	711	608	0.855134	103	0.144866	0	0	0	0	768	607	0.790365	161	0.209635	0	0	0	0	817	539	0.659731	264	0.323133	0	0	14	0.0171359
CT	256	256	1	0	0	0	0	0	0	248	176	0.709677	48	0.193548	0	0	24	0.0967742	272	136	0.5	136	0.5	0	0	0	0
DC	26	26	1	0	0	0	0	0	0	25	25	1	0	0	0	0	0	0	25	25	1	0	0	0	0	0	0
DE	7	7	1	0	0	0	0	0	0	8	8	1	0	0	0	0	0	0	11	11	1	0	0	0	0	0	0
FL	3931	3931	1	0	0	0	0	0	0	2336	2336	1	0	0	0	0	0	0	3274	2881	0.879963	117	0.0357361	0	0	276	0.0843005
GA	322	140	0.434783	182	0.565217	0	0	0	0	545	389	0.713761	156	0.286239	0	0	0	0	571	342	0.598949	174	0.304729	0	0	55	0.0963222
HI	44	44	1	0	0	0	0	0	0	45	45	1	0	0	0	0	0	0	46	45	0.978261	0	0	0	0	1	0.0217391
IA	84	84	1	0	0	0	0	0	0	141	141	1	0	0	0	0	0	0	160	160	1	0	0	0	0	0	0
ID	380	315	0.828947	0	0	0	0	65	0.171053	319	319	1	0	0	0	0	0	0	326	266	0.815951	0	0	0	0	60	0.184049
IL	323	323	1	0	0	0	0	0	0	278	278	1	0	0	0	0	0	0	331	331	1	0	0	0	0	0	0
IN	440	440	1	0	0	0	0	0	0	375	375	1	0	0	0	0	0	0	528	528	1	0	0	0	0	0	0
KS	95	95	1	0	0	0	0	0	0	90	90	1	0	0	0	0	0	0	191	170	0.890052	0	0	0	0	21	0.109948
KY	142	84	0.591549	58	0.408451	0	0	0	0	133	72	0.541353	61	0.458647	0	0	0	0	133	72	0.541353	61	0.458647	0	0	0	0
LA	206	193	0.936893	13	0.0631068	0	0	0	0	203	203	1	0	0	0	0	0	0	199	154	0.773869	0	0	0	0	45	0.226131
MA	591	591	1	0	0	0	0	0	0	328	328	1	0	0	0	0	0	0	457	443	0.969365	0	0	0	0	14	0.0306346
MD	152	152	1	0	0	0	0	0	0	108	108	1	0	0	0	0	0	0	128	128	1	0	0	0	0	0	0
ME	94	94	1	0	0	0	0	0	0	227	177	0.779736	50	0.220264	0	0	0	0	284	142	0.5	142	0.5	0	0	0	0
MI	833	686	0.823529	147	0.176471	0	0	0	0	867	698	0.805075	169	0.194925	0	0	0	0	938	851	0.907249	87	0.0927505	0	0	0	0
MN	366	366	1	0	0	0	0	0	0	389	389	1	0	0	0	0	0	0	501	501	1	0	0	0	0	0	0
MO	193	193	1	0	0	0	0	0	0	161	89	0.552795	72	0.447205	0	0	0	0	239	124	0.518828	85	0.355649	0	0	30	0.125523
MS	198	174	0.878788	0	0	0	0	24	0.121212	30	30	1	0	0	0	0	0	0	102	54	0.529412	0	0	0	0	48	0.470588
MT	86	86	1	0	0	0	0	0	0	102	102	1	0	0	0	0	0	0	128	116	0.90625	0	0	0	0	12	0.09375
NC	164	164	1	0	0	0	0	0	0	192	192	1	0	0	0	0	0	0	251	211	0.840637	40	0.159363	0	0	0	0
ND	88	88	1	0	0	0	0	0	0	125	125	1	0	0	0	0	0	0	153	153	1	0	0	0	0	0	0
NE	42	42	1	0	0	0	0	0	0	51	51	1	0	0	0	0	0	0	115	70	0.608696	45	0.391304	0	0	0	0
NH	35	24	0.685714	11	0.314286	0	0	0	0	27	17	0.62963	10	0.37037	0	0	0	0	36	7	0.194444	20	0.555556	0	0	9	0.25
NJ	155	125	0.806452	30	0.193548	0	0	0	0	28	28	1	0	0	0	0	0	0	29	29	1	0	0	0	0	0	0
NM	168	133	0.791667	35	0.208333	0	0	0	0	205	150	0.731707	55	0.268293	0	0	0	0	195	155	0.794872	40	0.205128	0	0	0	0
NV	189	189	1	0	0	0	0	0	0	38	38	1	0	0	0	0	0	0	180	132	0.733333	44	0.244444	0	0	4	0.0222222
NY	1699	1153	0.678634	546	0.321366	0	0	0	0	1855	1755	0.946092	100	0.0539084	0	0	0	0	1877	1647	0.877464	170	0.0905701	0	0	60	0.0319659
OH	807	694	0.859975	56	0.0693928	0	0	57	0.070632	888	781	0.879505	107	0.120495	0	0	0	0	1315	1305	0.992395	0	0	0	0	10	0.00760456
OK	47	47	1	0	0	0	0	0	0	107	107	1	0	0	0	0	0	0	153	133	0.869281	20	0.130719	0	0	0	0
OR	188	177	0.941489	11	0.0585106	0	0	0	0	199	190	0.954774	9	0.0452261	0	0	0	0	279	279	1	0	0	0	0	0	0
PA	285	269	0.94386	0	0	0	0	16	0.0561404	301	292	0.9701	0	0	0	0	9	0.0299003	431	372	0.863109	0	0	0	0	59	0.136891
RI	28	22	0.785714	6	0.214286	0	0	0	0	52	46	0.884615	6	0.115385	0	0	0	0	56	56	1	0	0	0	0	0	0
SC	1748	1748	1	0	0	0	0	0	0	1117	1117	1	0	0	0	0	0	0	1467	1440	0.981595	27	0.0184049	0	0	0	0
SD	102	102	1	0	0	0	0	0	0	82	82	1	0	0	0	0	0	0	98	82	0.836735	0	0	0	0	16	0.163265
TN	44	44	1	0	0	0	0	0	0	92	73	0.793478	19	0.206522	0	0	0	0	187	154	0.823529	33	0.176471	0	0	0	0
TX	576	576	1	0	0	0	0	0	0	698	698	1	0	0	0	0	0	0	1166	1166	1	0	0	0	0	0	0
UT	190	61	0.321053	10	0.0526316	117	0.615789	2	0.0105263	225	225	1	0	0	0	0	0	0	314	135	0.429936	0	0	144	0.458599	35	0.111465
VA	254	177	0.69685	77	0.30315	0	0	0	0	307	199	0.648208	108	0.351792	0	0	0	0	285	152	0.533333	122	0.42807	0	0	11	0.0385965
VT	40	40	1	0	0	0	0	0	0	40	32	0.8	4	0.1	0	0	4	0.1	44	40	0.909091	0	0	0	0	4	0.0909091
WA	178	178	1	0	0	0	0	0	0	273	273	1	0	0	0	0	0	0	388	355	0.914948	0	0	0	0	33	0.0850515
WI	1277	1219	0.954581	58	0.045419	0	0	0	0	763	725	0.950197	38	0.0498034	0	0	0	0	966	872	0.902692	0	0	0	0	94	0.0973085
WV	216	216	1	0	0	0	0	0	0	176	176	1	0	0	0	0	0	0	198	198	1	0	0	0	0	0	0
WY	21	21	1	0	0	0	0	0	0	30	30	1	0	0	0	0	0	0	30	30	1	0	0	0	0	0	0
QHP: Qualified Health Plan
F/TDF: tenofovir disoproxil fumarate/emtricitabine; F/TAF: tenofovir alafenamide/emtricitabine

## Sheet: eTable 6
eTable 6. QHP Prior Authorization of F/TDF, F/TAF, Both, or Neither, by State, 2018-2020
	2018									2019									2020
Geographical Region	total	Both	%	Only F/TDF	%	Only F/TAF	%	Neither	%	total	Both	%	Only F/TDF	%	Only F/TAF	%	Neither	%	total	Both	%	Only F/TDF	%	Only F/TAF	%	Neither	%
National	17814	2573	0.144437	1581	0.0887504	27	0.00151566	13633	0.765297	15757	1711	0.108587	1521	0.0965285	0	0.00151566	12525	0.794885	18692	1647	0.0881126	6023	0.322223	10	0.000534988	11012	0.589129
State
AK	15	0	0	0	0	0	0	15	1	15	0	0	0	0	0	0	15	1	26	0	0	0	0	0	0	26	1
AL	130	0	0	0	0	0	0	130	1	91	0	0	0	0	0	0	91	1	91	0	0	0	0	0	0	91	1
AR	214	0	0	56	0.261682	0	0	158	0.738318	167	0	0	56	0.335329	0	0	111	0.664671	189	0	0	140	0.740741	0	0	49	0.259259
AZ	64	0	0	0	0	0	0	64	1	91	0	0	0	0	0	0	91	1	181	0	0	103	0.569061	0	0	78	0.430939
CA	994	30	0.0301811	4	0.00402414	0	0	960	0.965795	1006	32	0.0318091	25	0.0248509	0	0	949	0.94334	1013	30	0.029615	0	0	5	0.00493583	978	0.965449
CO	608	0	0	0	0	0	0	608	1	607	0	0	0	0	0	0	607	1	539	0	0	0	0	0	0	539	1
CT	256	0	0	0	0	0	0	256	1	176	0	0	0	0	0	0	176	1	136	0	0	0	0	0	0	136	1
DC	26	0	0	0	0	0	0	26	1	25	0	0	0	0	0	0	25	1	25	0	0	13	0.52	0	0	12	0.48
DE	7	0	0	0	0	0	0	7	1	8	0	0	0	0	0	0	8	1	11	0	0	0	0	0	0	11	1
FL	3931	2239	0.569575	458	0.11651	0	0	1234	0.313915	2336	1452	0.621575	388	0.166096	0	0	496	0.212329	2881	1452	0.503992	848	0.294342	0	0	581	0.201666
GA	140	0	0	60	0.428571	0	0	80	0.571429	389	0	0	168	0.431877	0	0	221	0.568123	342	0	0	118	0.345029	0	0	224	0.654971
HI	44	0	0	0	0	0	0	44	1	45	0	0	0	0	0	0	45	1	45	0	0	0	0	0	0	45	1
IA	84	0	0	0	0	0	0	84	1	141	0	0	0	0	0	0	141	1	160	0	0	104	0.65	0	0	56	0.35
ID	315	0	0	42	0.133333	0	0	273	0.866667	319	0	0	0	0	0	0	319	1	266	0	0	0	0	0	0	266	1
IL	323	0	0	18	0.0557276	0	0	305	0.944272	278	0	0	18	0.0647482	0	0	260	0.935252	331	0	0	32	0.0966767	0	0	299	0.903323
IN	440	0	0	182	0.413636	0	0	258	0.586364	375	0	0	187	0.498667	0	0	188	0.501333	528	0	0	527	0.998106	0	0	1	0.00189394
KS	95	0	0	0	0	0	0	95	1	90	0	0	5	0.0555556	0	0	85	0.944444	170	0	0	135	0.794118	0	0	35	0.205882
KY	84	0	0	0	0	0	0	84	1	72	0	0	0	0	0	0	72	1	72	0	0	72	1	0	0	0	0
LA	193	0	0	0	0	0	0	193	1	203	0	0	0	0	0	0	203	1	154	0	0	0	0	0	0	154	1
MA	591	0	0	0	0	0	0	591	1	328	0	0	0	0	0	0	328	1	443	0	0	0	0	0	0	443	1
MD	152	0	0	0	0	0	0	152	1	108	0	0	0	0	0	0	108	1	128	0	0	48	0.375	0	0	80	0.625
ME	94	0	0	0	0	0	0	94	1	177	0	0	0	0	0	0	177	1	142	0	0	0	0	0	0	142	1
MI	686	0	0	151	0.220117	0	0	535	0.779883	698	0	0	82	0.117479	0	0	616	0.882521	851	0	0	76	0.0893067	0	0	775	0.910693
MN	366	0	0	0	0	0	0	366	1	389	0	0	0	0	0	0	389	1	501	0	0	298	0.59481	0	0	203	0.40519
MO	193	0	0	0	0	27	0.139896	166	0.860104	89	0	0	62	0.696629	0	0	27	0.303371	124	0	0	99	0.798387	5	0.0403226	20	0.16129
MS	174	0	0	30	0.172414	0	0	144	0.827586	30	0	0	30	1	0	0	0	0	54	0	0	54	1	0	0	0	0
MT	86	0	0	38	0.44186	0	0	48	0.55814	102	0	0	0	0	0	0	102	1	116	0	0	0	0	0	0	116	1
NC	164	0	0	0	0	0	0	164	1	192	0	0	12	0.0625	0	0	180	0.9375	211	0	0	32	0.151659	0	0	179	0.848341
ND	88	0	0	0	0	0	0	88	1	125	0	0	0	0	0	0	125	1	153	0	0	41	0.267974	0	0	112	0.732026
NE	42	0	0	0	0	0	0	42	1	51	0	0	0	0	0	0	51	1	70	0	0	70	1	0	0	0	0
NH	24	0	0	2	0.0833333	0	0	22	0.916667	17	0	0	3	0.176471	0	0	14	0.823529	7	0	0	7	1	0	0	0	0
NJ	125	0	0	18	0.144	0	0	107	0.856	28	0	0	0	0	0	0	28	1	29	0	0	7	0.241379	0	0	22	0.758621
NM	133	0	0	15	0.112782	0	0	118	0.887218	150	0	0	15	0.1	0	0	135	0.9	155	0	0	30	0.193548	0	0	125	0.806452
NV	189	0	0	38	0.201058	0	0	151	0.798942	38	0	0	20	0.526316	0	0	18	0.473684	132	0	0	24	0.181818	0	0	108	0.818182
NY	1153	0	0	0	0	0	0	1153	1	1755	64	0.0364672	0	0	0	0	1691	0.963533	1647	0	0	196	0.119004	0	0	1451	0.880996
OH	694	16	0.0230548	174	0.25072	0	0	504	0.726225	781	2	0.00256082	117	0.149808	0	0	662	0.847631	1305	0	0	530	0.40613	0	0	775	0.59387
OK	47	0	0	0	0	0	0	47	1	107	0	0	0	0	0	0	107	1	133	0	0	60	0.451128	0	0	73	0.548872
OR	177	0	0	0	0	0	0	177	1	190	0	0	0	0	0	0	190	1	279	0	0	0	0	0	0	279	1
PA	269	0	0	0	0	0	0	269	1	292	0	0	5	0.0171233	0	0	287	0.982877	372	0	0	16	0.0430108	0	0	356	0.956989
RI	22	0	0	0	0	0	0	22	1	46	0	0	0	0	0	0	46	1	56	0	0	6	0.107143	0	0	50	0.892857
SC	1748	0	0	0	0	0	0	1748	1	1117	0	0	5	0.00447628	0	0	1112	0.995524	1440	0	0	1280	0.888889	0	0	160	0.111111
SD	102	0	0	0	0	0	0	102	1	82	0	0	0	0	0	0	82	1	82	0	0	0	0	0	0	82	1
TN	44	0	0	0	0	0	0	44	1	73	0	0	10	0.136986	0	0	63	0.863014	154	0	0	66	0.428571	0	0	88	0.571429
TX	576	68	0.118056	202	0.350694	0	0	306	0.53125	698	82	0.117479	181	0.259312	0	0	435	0.623209	1166	86	0.0737564	595	0.510292	0	0	485	0.415952
UT	61	0	0	35	0.57377	0	0	26	0.42623	225	0	0	50	0.222222	0	0	175	0.777778	135	0	0	40	0.296296	0	0	95	0.703704
VA	177	0	0	0	0	0	0	177	1	199	0	0	0	0	0	0	199	1	152	0	0	30	0.197368	0	0	122	0.802632
VT	40	0	0	0	0	0	0	40	1	32	0	0	0	0	0	0	32	1	40	0	0	0	0	0	0	40	1
WA	178	0	0	48	0.269663	0	0	130	0.730337	273	0	0	72	0.263736	0	0	201	0.736264	355	0	0	92	0.259155	0	0	263	0.740845
WI	1219	220	0.180476	10	0.00820345	0	0	989	0.811321	725	79	0.108966	10	0.0137931	0	0	636	0.877241	872	79	0.0905963	124	0.142202	0	0	669	0.767202
WV	216	0	0	0	0	0	0	216	1	176	0	0	0	0	0	0	176	1	198	0	0	110	0.555556	0	0	88	0.444444
WY	21	0	0	0	0	0	0	21	1	30	0	0	0	0	0	0	30	1	30	0	0	0	0	0	0	30	1
*Prior authorization assessed for plans that cover both F/TDF & F/TAF
QHP: Qualified Health Plan
F/TDF: tenofovir disoproxil fumarate/emtricitabine; F/TAF: tenofovir alafenamide/emtricitabine

## Sheet: eTable 7
eTable 7. QHP Coverage and Prior Authorization of F/TDF and F/TAF by EHE Priority Jurisdiction Status, 2018-2020
	EHE						Non-EHE
	2018 n = 5232		2019 n = 4014		2020 n = 5483		2018 n = 14301		2019 n = 12993		2020 n = 16064
	n	%	n	%	n	%	n	%	n	%	n	%
Coverage
F/TDF	5121	0.978784	4014	1	5240	0.955681	14044	0.982029	12956	0.997152	15185	0.945281
F/TAF	4936	0.943425	3795	0.945441	4855	0.885464	12995	0.908678	11962	0.92065	13981	0.870331
Both	4936	0.943425	3795	0.945441	4855	0.885464	12878	0.900496	11962	0.92065	4855	0.885464
Only F/TDF	185	0.0353593	219	0.054559	385	0.070217	1166	0.0815328	994	0.0765027	385	0.070217
Only F/TAF	0	0	0	0	0	0	117	0.00818125	0	0	0	0
Neither	111	0.0212156	0	0	243	0.0443188	140	0.00978953	37	0.00284769	243	0.0443188
Prior Authorization*
F/TDF	756	0.147627	669	0.166667	2802	0.534733	3398	0.241954	2563	0.197823	4868	0.32058
F/TAF	313	0.0634117	204	0.0537549	195	0.0401648	2287	0.175991	1507	0.125982	1462	0.10457
Both	286	0.0579417	204	0.0537549	190	0.0391349	2287	0.17759	1507	0.125982	1457	0.105297
Only F/TDF	470	0.0952188	465	0.12253	2612	0.538002	1111	0.0862712	1056	0.0882796	3411	0.246513
Only F/TAF	27	0.00547002	0	0	5	0.00102987	0	0	0	0	5	0.00036135
Neither	4153	0.84137	3126	0.823715	2048	0.421833	9480	0.736139	9399	0.785738	8964	0.647828
*Prior authorization assessed for plans that cover both F/TDF & F/TAF
QHP: Qualified Health Plan
F/TDF: tenofovir disoproxil fumarate/emtricitabine; F/TAF: tenofovir alafenamide/emtricitabine

## Sheet: eTable 8
eTable 8. Drug Tiering of QHPs Covering F/TDF and F/TAF for Nation, Regions, and EHE Jurisdiction Status, 2018-2020
	F/TDF												F/TAF
	2018				2019				2020				2018				2019				2020
Geographical Region	Specialty	%	Non-specialty	%	Specialty	%	Non-specialty	%	Specialty	%	Non-specialty	%	Specialty	%	Non-specialty	%	Specialty	%	Non-specialty	%	Specialty	%	Non-specialty	%
National	3144	0.164049	16021	0.835951	3650	0.215085	13320	0.784915	4364	0.21366	16061	0.78634	2611	0.145614	15320	0.854386	2797	0.177508	12960	0.822492	3259	0.17302	15577	0.82698
Regional
Northeast	194	0.0612567	2973	0.938743	326	0.106224	2743	0.893776	614	0.183832	2726	0.816168	183	0.0710956	2391	0.928904	218	0.0764644	2633	0.923536	316	0.110028	2556	0.889972
Midwest	1548	0.337035	3045	0.662965	1521	0.361283	2689	0.638717	1974	0.368009	3390	0.631991	1288	0.297322	3044	0.702678	1134	0.296548	2690	0.703452	1717	0.333592	3430	0.666408
South	778	0.0930511	7583	0.906949	957	0.150923	5384	0.849077	816	0.101962	7187	0.898038	461	0.0574598	7562	0.94254	632	0.105492	5359	0.894508	459	0.0620186	6942	0.937981
West	624	0.204993	2420	0.795007	846	0.252537	2504	0.747463	960	0.258203	2758	0.741797	679	0.226183	2323	0.773817	813	0.263022	2278	0.736978	767	0.224532	2649	0.775468
EHE Jurisdiction
EHE Jurisdiction	329	0.0642453	4792	0.935755	433	0.107872	3581	0.892128	488	0.0931298	4752	0.90687	271	0.0549028	4665	0.945097	267	0.0703557	3528	0.929644	299	0.061586	4556	0.938414
Non-EHE Jurisdiction	2815	0.200441	11229	0.799559	3217	0.248302	9739	0.751698	3876	0.255252	11309	0.744748	2340	0.180069	10655	0.819931	2530	0.211503	9432	0.788497	2960	0.211716	11021	0.788284
QHP: Qualified Health Plan
F/TDF: tenofovir disoproxil fumarate/emtricitabine; F/TAF: tenofovir alafenamide/emtricitabine

## Sheet: eTable 9
eTable 9. Drug Tiering of QHPs covering F/TDF and F/TAF by State, 2018-2020
	F/TDF												F/TAF
	2018				2019				2020				2018				2019				2020
Geographical Region	Specialty	%	Non-specialty	%	Specialty	%	Non-specialty	%	Specialty	%	Non-specialty	%	Specialty	%	Non-specialty	%	Specialty	%	Non-specialty	%	Specialty	%	Non-specialty	%
National	3144	0.164049	16021	0.835951	3650	0.215085	13320	0.784915	4364	0.21366	16061	0.78634	2611	0.145614	15320	0.854386	2797	0.177508	12960	0.822492	3259	0.17302	15577	0.82698
State
AK	0	0	15	1	0	0	15	1	0	0	26	1	0	0	15	1	0	0	15	1	0	0	26	1
AL	0	0	138	1	0	0	97	1	0	0	99	1	0	0	130	1	0	0	91	1	0	0	91	1
AR	0	0	214	1	0	0	167	1	0	0	189	1	0	0	214	1	0	0	167	1	0	0	189	1
AZ	1	0.015625	63	0.984375	0	0	107	1	0	0	205	1	1	0.015625	63	0.984375	0	0	91	1	0	0	181	1
CA	20	0.0201207	974	0.979879	16	0.015625	1008	0.984375	15	0.0137994	1072	0.986201	20	0.0201207	974	0.979879	25	0.0248509	981	0.975149	15	0.0148075	998	0.985192
CO	432	0.607595	279	0.392405	619	0.80599	149	0.19401	668	0.83188	135	0.16812	432	0.710526	176	0.289474	522	0.859967	85	0.140033	489	0.907236	50	0.0927644
CT	0	0	256	1	112	0.5	112	0.5	272	1	0	0	0	0	256	1	64	0.363636	112	0.636364	136	1	0	0
DC	0	0	26	1	0	0	25	1	0	0	25	1	0	0	26	1	0	0	25	1	0	0	25	1
DE	0	0	7	1	0	0	8	1	0	0	11	1	0	0	7	1	0	0	8	1	0	0	11	1
FL	0	0	3931	1	0	0	2336	1	0	0	2998	1	0	0	3931	1	0	0	2336	1	0	0	2881	1
GA	228	0.708075	94	0.291925	361	0.662385	184	0.337615	206	0.399225	310	0.600775	46	0.328571	94	0.671429	205	0.526992	184	0.473008	32	0.0935673	310	0.906433
HI	0	0	44	1	0	0	45	1	0	0	45	1	0	0	44	1	0	0	45	1	0	0	45	1
IA	0	0	84	1	0	0	141	1	0	0	160	1	0	0	84	1	0	0	141	1	0	0	160	1
ID	42	0.133333	273	0.866667	42	0.131661	277	0.868339	42	0.157895	224	0.842105	42	0.133333	273	0.866667	42	0.131661	277	0.868339	42	0.157895	224	0.842105
IL	183	0.566563	140	0.433437	112	0.402878	166	0.597122	148	0.44713	183	0.55287	183	0.566563	140	0.433437	112	0.402878	166	0.597122	148	0.44713	183	0.55287
IN	0	0	440	1	0	0	375	1	1	0.00189394	527	0.998106	0	0	440	1	0	0	375	1	1	0.00189394	527	0.998106
KS	0	0	95	1	0	0	90	1	0	0	170	1	0	0	95	1	0	0	90	1	0	0	170	1
KY	58	0.408451	84	0.591549	61	0.458647	72	0.541353	61	0.458647	72	0.541353	0	0	84	1	0	0	72	1	0	0	72	1
LA	136	0.660194	70	0.339806	100	0.492611	103	0.507389	48	0.311688	106	0.688312	136	0.704663	57	0.295337	100	0.492611	103	0.507389	48	0.311688	106	0.688312
MA	0	0	591	1	0	0	328	1	0	0	443	1	0	0	591	1	0	0	328	1	0	0	443	1
MD	0	0	152	1	0	0	108	1	0	0	128	1	0	0	152	1	0	0	108	1	0	0	128	1
ME	44	0.468085	50	0.531915	110	0.484581	117	0.515419	210	0.739437	74	0.260563	44	0.468085	50	0.531915	60	0.338983	117	0.661017	68	0.478873	74	0.521127
MI	260	0.312125	573	0.687875	310	0.357555	557	0.642445	367	0.391258	571	0.608742	173	0.252187	513	0.747813	201	0.287966	497	0.712034	280	0.329025	571	0.670975
MN	1	0.00273224	365	0.997268	3	0.00771208	386	0.992288	12	0.0239521	489	0.976048	1	0.00273224	365	0.997268	3	0.00771208	386	0.992288	12	0.0239521	489	0.976048
MO	0	0	193	1	72	0.447205	89	0.552795	85	0.406699	124	0.593301	27	0.139896	166	0.860104	0	0	89	1	5	0.0403226	119	0.959677
MS	0	0	174	1	0	0	30	1	0	0	54	1	0	0	174	1	0	0	30	1	0	0	54	1
MT	38	0.44186	48	0.55814	38	0.372549	64	0.627451	40	0.344828	76	0.655172	38	0.44186	48	0.55814	38	0.372549	64	0.627451	40	0.344828	76	0.655172
NC	146	0.890244	18	0.109756	165	0.859375	27	0.140625	164	0.653386	87	0.346614	146	0.890244	18	0.109756	165	0.859375	27	0.140625	164	0.777251	47	0.222749
ND	0	0	88	1	0	0	125	1	0	0	153	1	0	0	88	1	0	0	125	1	0	0	153	1
NE	0	0	42	1	0	0	51	1	0	0	115	1	0	0	42	1	0	0	51	1	0	0	70	1
NH	11	0.314286	24	0.685714	10	0.37037	17	0.62963	20	0.740741	7	0.259259	0	0	24	1	0	0	17	1	0	0	7	1
NJ	1	0.00645161	154	0.993548	0	0	28	1	0	0	29	1	1	0.008	124	0.992	0	0	28	1	0	0	29	1
NM	0	0	168	1	0	0	205	1	0	0	195	1	55	0.413534	78	0.586466	55	0.366667	95	0.633333	30	0.193548	125	0.806452
NV	20	0.10582	169	0.89418	18	0.473684	20	0.526316	64	0.363636	112	0.636364	20	0.10582	169	0.89418	18	0.473684	20	0.526316	20	0.151515	112	0.848485
NY	0	0	1699	1	0	0	1855	1	24	0.0132086	1793	0.986791	0	0	1153	1	0	0	1755	1	24	0.0145719	1623	0.985428
OH	331	0.441333	419	0.558667	544	0.612613	344	0.387387	742	0.568582	563	0.431418	275	0.396254	419	0.603746	437	0.559539	344	0.440461	742	0.568582	563	0.431418
OK	0	0	47	1	0	0	107	1	0	0	153	1	0	0	47	1	0	0	107	1	0	0	133	1
OR	0	0	188	1	0	0	199	1	57	0.204301	222	0.795699	0	0	177	1	0	0	190	1	57	0.204301	222	0.795699
PA	138	0.513011	131	0.486989	94	0.321918	198	0.678082	88	0.236559	284	0.763441	138	0.513011	131	0.486989	94	0.321918	198	0.678082	88	0.236559	284	0.763441
RI	0	0	28	1	0	0	52	1	0	0	56	1	0	0	22	1	0	0	46	1	0	0	56	1
SC	0	0	1748	1	0	0	1117	1	0	0	1467	1	0	0	1748	1	0	0	1117	1	0	0	1440	1
SD	32	0.313725	70	0.686275	34	0.414634	48	0.585366	34	0.414634	48	0.585366	32	0.313725	70	0.686275	34	0.414634	48	0.585366	34	0.414634	48	0.585366
TN	24	0.545455	20	0.454545	24	0.26087	68	0.73913	58	0.31016	129	0.68984	24	0.545455	20	0.454545	24	0.328767	49	0.671233	58	0.376623	96	0.623377
TX	68	0.118056	508	0.881944	82	0.117479	616	0.882521	104	0.0891938	1062	0.910806	68	0.118056	508	0.881944	82	0.117479	616	0.882521	104	0.0891938	1062	0.910806
UT	35	0.492958	36	0.507042	60	0.266667	165	0.733333	70	0.518519	65	0.481481	35	0.196629	143	0.803371	60	0.266667	165	0.733333	70	0.250896	209	0.749104
VA	118	0.464567	136	0.535433	164	0.534202	143	0.465798	175	0.638686	99	0.361314	41	0.231638	136	0.768362	56	0.281407	143	0.718593	53	0.348684	99	0.651316
VT	0	0	40	1	0	0	36	1	0	0	40	1	0	0	40	1	0	0	32	1	0	0	40	1
WA	36	0.202247	142	0.797753	53	0.194139	220	0.805861	4	0.0112676	351	0.988732	36	0.202247	142	0.797753	53	0.194139	220	0.805861	4	0.0112676	351	0.988732
WI	741	0.580266	536	0.419734	446	0.584535	317	0.415465	585	0.670872	287	0.329128	597	0.489746	622	0.510254	347	0.478621	378	0.521379	495	0.567661	377	0.432339
WV	0	0	216	1	0	0	176	1	0	0	198	1	0	0	216	1	0	0	176	1	0	0	198	1
WY	0	0	21	1	0	0	30	1	0	0	30	1	0	0	21	1	0	0	30	1	0	0	30	1
QHP: Qualified Health Plan
F/TDF: tenofovir disoproxil fumarate/emtricitabine; F/TAF: tenofovir alafenamide/emtricitabine
